# Supplementary material for: Pyroptosis: A Promising Mechanism Linking SARS-CoV-2 Infection to Adverse Pregnancy Outcomes
Source: Int J Mol Sci. 2023 May 25;24(11):9278. doi: 10.3390/ijms24119278 (PMC10252646; doi:10.3390/ijms24119278)
Supplement: Supplementary file 1 [file ijms-24-09278-s001.zip]

Archive with 1 entries (1 files):
- ijms-2324060-supplementary.pdf
